# Supplementary material for: Ultra-Sensitive Nanoplatform for Detection of Brain-Derived Neurotrophic Factor Using Silica-Coated Gold Nanoparticles with Enzyme-Formed Quantum Dots
Source: Molecules. 2025 Feb 5;30(3):699. doi: 10.3390/molecules30030699 (PMC11820963; doi:10.3390/molecules30030699)
Supplement: Supplementary file 1 [file molecules-30-00699-s001.zip]

Archive with 1 entries (1 files):
- molecules-3426307-supplementary.pdf
